# Supplementary material for: Assessing Gammapapillomavirus infections of mucosal epithelia with two broad-spectrum PCR protocols
Source: BMC Infect Dis. 2020 Apr 7;20:274. doi: 10.1186/s12879-020-4893-3 (PMC7140492; doi:10.1186/s12879-020-4893-3)
Supplement: Supplementary file 1 — Additional file 1: Table S1. HPV types/putative types detected by Gamma-PV and CUT PCR assays. Novel putative HPV types are depicted in bold. Un: species not included in the current HPV taxonomy. *: The same HPV/putative type was found in different sets of samples. Gamma-X refers to sequences grouped in the genus Gamma-PV from which the prevailing HPV type/s and species could not be determined. [file 12879_2020_4893_MOESM1_ESM.xlsx]

## Sheet: Hoja3
HPV species	HPV types/putative types	Most closely related HPV type (%)	No. of detected HPVs								Total no. of detected HPVs
			Anal canal swabs		Cervical cancer biopsies		Genital wart samples		Oral swabs
			CUT PCR	Gamma-PV PCR	CUT PCR	Gamma-PV PCR	CUT PCR	Gamma-PV PCR	CUT PCR	Gamma-PV PCR
Alpha-1	HPV42		3	0	0	0	0	0	0	0	3
Alpha-2	HPV10		0	0	0	0	0	0	1	0	1
Alpha-3	HPV61		1	0	0	0	0	0	0	0	1
	HPV84		1	0	0	0	0	0	0	0	1
	HPV87		1	0	0	0	0	0	0	0	1
	HPV89		4	0	0	0	0	0	0	0	4
Alpha-5	HPV51		2	0	0	0	0	0	0	0	2
	HPV82		1	0	0	0	0	0	0	0	1
Alpha-6	HPV53		2	0	0	0	0	0	0	0	2
	HPV56		1	0	0	0	0	0	0	0	1
	HPV66		5	0	0	0	0	0	0	0	5
Alpha-7	HPV18		2	0	6	0	0	0	1	0	9*
	HPV45		2	0	1	0	0	0	0	0	3*
	HPV59		3	0	0	0	0	0	0	0	3
	HPV68		4	0	0	0	0	0	0	0	4
Alpha-8	HPV40		3	0	0	0	0	0	0	0	3
	HPV7		1	0	0	0	0	0	0	0	1
	HPV43		0	0	0	0	2	0	0	0	2
	HPV91		3	0	0	0	0	0	0	0	3
Alpha-9	HPV16		14	0	32	0	0	0	0	0	46*
	HPV31		3	0	0	0	0	0	0	0	3
	HPV33		2	0	3	0	0	0	0	0	5*
	HPV52		3	0	0	0	0	0	0	0	3
	HPV58		2	0	1	0	0	0	0	0	3*
Alpha-10	HPV11		10	0	0	0	4	0	0	0	14*
	HPV6		37	0	0	0	7	0	0	0	44*
	HPV74		3	0	0	0	0	0	0	0	3
Beta-1	HPV12		0	1	0	0	0	0	0	0	1
Beta-2	HPV110		0	1	0	0	0	0	0	0	1
	HPV159		0	1	0	0	0	0	0	0	1
	HPV23		1	0	0	0	0	0	0	0	1
	HPV38		1	1	0	0	0	0	2	0	4*
	GC17	HPV111 (79%)	1	0	0	0	0	0	0	0	1
Beta-4	HPV92		1	0	0	0	0	0	0	0	1
Gamma-4	HPV60		0	1	0	0	0	0	0	0	1
Gamma-6	HPV103		0	3	0	0	0	0	0	0	3
	HPV108		0	5	0	0	0	0	0	0	5
	HPV-16031680A	HPV101 (77%)	0	3	0	0	0	0	0	0	3
Gamma-7	HPV138		0	1	0	0	0	0	0	0	1
	HPV170		0	1	0	0	0	0	0	0	1
	HPVDYSK3	HPV134 (90%)	0	1	0	0	0	0	0	0	1
	HPVMTS4	HPV123 (79%)	0	1	0	0	0	0	0	0	1
Gamma-8	EP28	HPV-TVMBSHc33 (87%)	0	1	0	0	0	0	0	0	1
Gamma-9	EP27	HPV216 (88%)	0	1	0	0	0	0	0	0	1
Gamma-10	HPV121		1	0	0	0	0	0	0	0	1
	HPV133		1	2	0	0	0	0	0	0	3
	HPV180		1	1	0	0	0	0	0	0	2
	EP29	HPV180 (90%)	0	1	0	0	0	0	0	0	1
Gamma-11	HPV154		0	1	0	0	0	0	0	0	1
Gamma-12	HPV-w23c77	HPV165 (72%)	0	1	0	0	0	0	0	0	1
	GC14	HPV132 (73%)	1	0	0	0	0	0	0	0	1
	HPV210		1	0	0	0	0	0	0	0	1
Gamma-13	HPV128		1	0	0	0	0	0	0	0	1
	HPV213		0	1	0	0	0	0	0	0	1
Gamma-15	HPV135		1	1	0	0	0	0	0	0	1
	SE18	HPV135 (80%)	1	0	0	0	0	0	0	0	1
Gamma-18	HPV-EV07c385	HPV156 (70%)	0	2	0	0	0	1	0	0	3*
Gamma-19	HPV161		1	1	0	0	0	0	0	0	2
	HPV- TVMBSGc2450	HPV222 (76%)	1	1	0	0	0	0	0	0	2
	HPV-w18c11d	HPV162 (76%)	0	1	0	0	0	0	0	0	1
Gamma-20	HPV163		0	1	0	0	0	0	0	0	1
	EP26	HPV163 (90%)	0	2	0	0	0	0	0	0	2
Gamma-21	HPV167		1	0	0	0	0	0	0	0	1
Gamma-22	HPV dysk6	HPV172 (73%)	1	0	0	0	0	0	0	0	1
	HPV-mEV03c212	HPV172 (73%)	1	0	0	0	0	0	0	0	1
Gamma-24	HPV197		0	1	0	0	0	0	0	0	1
	HPVFD1	HPV197 (78%)	0	4	0	0	0	0	0	0	4
	HPV-mEV06c107	HPV178 (77%)	0	0	1	0	0	0	0	0	1
Gamma-Un1	HPVCH2	HPV156 (62%)	0	1	0	0	0	0	0	0	1
	HPV-EV03c434	HPV156 (69%)	0	1	0	0	0	0	0	0	1
Gamma-Un2	HPVKN2	HPV169 (66%)	1	0	0	0	0	0	0	0	1
	Gamma-X		10	8	0	0	0	0	0	0	18
Total= 30	Total= 71	Total=	141	53	44	0	13	1	4	0	255
