# Supplementary material for: Assessing Gammapapillomavirus infections of mucosal epithelia with two broad-spectrum PCR protocols
Source: BMC Infect Dis. 2020 Apr 7;20:274. doi: 10.1186/s12879-020-4893-3 (PMC7140492; doi:10.1186/s12879-020-4893-3)
Supplement: Supplementary file 2 — Additional file 2: Table S2. Distribution of HPV types in 21 initial and 23 follow-up anal canal swab samples from 21 individuals. Linear Array HPV Genotyping Test (Roche Diagnostics GmbH, Mannheim, Germany) is based on the reverse-line blot hybridization technique to detect the following 37 different mucosal HPV types distributed in 11 Alpha-PV species (high-risk HPV types depicted in bold): Alpha-1 (HPV42), Alpha-3 (HPV61, HPV62, HPV72, HPV81, HPV83, HPV84, CP6108), Alpha-5 (HPV26, HPV51, HPV69, HPV82, IS39), Alpha-6 (HPV53, HPV56, HPV66), Alpha-7 (HPV18, HPV39, HPV45, HPV59, HPV68, HPV70), Alpha-8 (HPV40), Alpha-9 (HPV16, HPV31, HPV33, HPV35, HPV52, HPV58, HPV67), Alpha-10 (HPV6, HPV11, HPV55), Alpha-11 (HPV73, HPV64), Alpha-13 (HPV54), Alpha-14 (HPV71). RHA Kit Skin (Beta) HPV assay (RHA; Diassay BV, Rijswijk, The Netherlands) detects the following 25 different Beta-PV types by reverse-line blot hybridization technique: Beta-1 (HPV5, HPV8, HPV12, HPV14, HPV19, HPV20, HPV21, HPV24, HPV25, HPV36, HPV47, HPV93), Beta-2 (HPV9, HPV15, HPV17, HPV22, HPV23, HPV37, HPV38, HPV80), Beta-3 (HPV49, HPV75, HPV76), Beta-4 (HPV92), Beta-5 (HPV96). HPV types (or negative results) identified simultaneously by more than one HPV test are depicted in bold. Samples containing possible unknown HPV type(s) are indicated as HPV-X. Pos: Positive; Neg: Negative; N/A: Not Analyzed. [file 12879_2020_4893_MOESM2_ESM.xlsx]

## Sheet: Hoja1
Patient	Gender	HIV-1 status	Follow-up (months)	Present Study		Roche Linear Array HPV Genotyping Test (Milošević et al., 2010)	LBP RHA Kit Skin (beta) HPV assay (Mlakar et al., 2014)	Diagnosis at first visit
				HPV type/s	HPV species
1	Male	Neg	0	91	Alpha-8	6, 42, 52 62, 66	Neg	condyloma acuminata
		Neg	55	167	Gamma-21	6, 62	N/A
2	Male	Neg	0	Neg		18	Neg	condyloma acuminata
		Neg	11	Neg		59	N/A
		Neg	43	59	Alpha-7	Neg	HPV-X
3	Male	Neg	0	173	Gamma-1 Gamma-1	61, 67	Neg	condyloma acuminata
				205
		Neg	32	62	Alpha-3	81	N/A
				170	Gamma-7
4	Male	Neg	0	16	Alpha-9	16, 58, 66	N/A	hemorrhoids
				mEV07c385	Gamma-18
		Neg	7	6	Alpha-10	16, 58, 62, 66, 83	N/A
5	Male	Neg	0	91	Alpha-8	Neg	96	condyloma acuminata
		Neg	52	53	Alpha-6	39, 53,84	N/A
6	Male	Pos	0	7	Alpha-8	16, 18, 35, 45, 51, 52, 55, 59, 73	N/A	not available
				158	Gamma-18
		Pos	62	Neg		N/A	N/A
7	Male	Neg	0	mKN2	Gamma-Un2	16	Neg	no abnormalities
		Neg	48	Neg		6, 61	N/A
8	Male	Neg	0	Neg		N/A	N/A	not available
		Neg	2	Neg		6	N/A
9	Male	Neg	0	43	Alpha-8	7, 82	Neg	condyloma acuminata
		Neg	4	Neg		Neg	24
10	Male	Neg	0	6	Alpha-10	6	93	not available
				12	Beta-1
		Neg	3	142	Gamma-10	Neg	HPV-X
11	Male	Neg	0	92	Beta-4	42, 62, 67	14, 19, 92	no abnormalities
				163	Gamma-20
		Pos	42	16	Alpha-9	16, 51, 53, 54, 59, 62, 89	92, 93
				121	Gamma-10
12	Male	Neg	0	11	Alpha-10	6, 11, 53, 66	N/A	anal fissure
		Neg	82	Neg		45, 53	HPV-X
13	Male	Neg	0	45	Alpha-7	52	36	condyloma acuminata
		Neg	48	Neg		45, 51, 52, 59	HPV-X
14	Male	Neg	0	10	Alpha-2	73	N/A	no abnormalities
				mZJ01	Gamma-19
		Neg	45	w34c11a	Gamma-12	Neg	N/A
15	Male	Neg	0	91	Alpha-8	16, 54, 58, 83	Neg	condyloma acuminata
		Neg	68	89	Alpha-3	16, 18, 31, 89	N/A
16	Male	Neg	0	45	Alpha-7	6, 45 ,66	N/A	condyloma acuminata
				103	Gamma-6
		Neg	6	89	Alpha-3	6, 18, 45, 54, 66	N/A
				213	Gamma-13
		Neg	49	6	Alpha-10	6, 16, 45, 54, 73	N/A
17	Male	Neg	0	51	Alpha-5	51	N/A	not available
		Neg	2	Neg		N/A	N/A
18	Female	Neg	0	58	Alpha-9	16, 52, 54, 58	N/A	not available
		Neg	18	58	Alpha-9	52, 54, 58	N/A
19	Male	Neg	0	31	Alpha-9	31, 39, 58	N/A	condyloma acuminata
				mCH2	Gamma-Un1
		Neg	49	91	Alpha-8	31, 39, 72	N/A
				163	Gamma-20
20	Male	Neg	0	59	Alpha-7	16, 18, 51, 56, 61	Neg	no abnormalities
				EP26	Gamma-20
		Neg	39	38	Beta-2	16, 18, 51, 61	38
				16031680A	Gamma-6
21	Male	Pos	0	Neg		18, 83	Neg	condyloma acuminata
		Pos	56	Neg		35, 38	N/A
