# Supplementary material for: Assessing Gammapapillomavirus infections of mucosal epithelia with two broad-spectrum PCR protocols
Source: BMC Infect Dis. 2020 Apr 7;20:274. doi: 10.1186/s12879-020-4893-3 (PMC7140492; doi:10.1186/s12879-020-4893-3)
Supplement: Supplementary file 3 — Additional file 3: Table S3. Alignments of the forward and reverse primer sequences of CUT PCR, Gamma-PV PCR and CP PCR with corresponding regions of L1 and E1 ORFs of 64 selected Gamma-PV types. Lines and characters represent identical and mismatched nucleotides, respectively. Conserved sequences at the 3′ regions of Gamma-PV primers are highlighted in grey. Degenerate nucleotides of primers: i = inosine, y = c/t, r = a/g, w = a/t, h = a/c/t, m = a/c, s = g/c. [file 12879_2020_4893_MOESM3_ESM.xlsx]

## Sheet: Primers
HPV Type	Species	CUT1Fw																						CUT1EFw																						CUT1BRv
		t	r	c	c	i	g	a	y	c	c	i	a	a	t	a	a	r	t	t	t	g		t	r	c	c	i	g	a	y	c	c	i	a	a	t	a	g	a	t	t	t	g		a	r	g	a
HPV4	Gamma-1	-	-	-	-	-	-	-	-	-	-	-	-	-	c	-	g	-	-	-	-	-		-	-	-	-	-	-	-	-	-	-	-	-	-	c	-	-	-	-	-	-	-		-	-	-	-
HPV65	Gamma-1	-	-	-	-	-	-	-	-	-	-	-	-	-	-	-	g	-	-	-	-	-		-	-	-	-	-	-	-	-	-	-	-	-	-	-	-	-	g	-	-	-	-		-	-	-	-
HPV95	Gamma-1	-	-	-	-	-	-	-	-	-	-	-	-	-	c	-	g	-	-	-	-	-		-	-	-	-	-	-	-	-	-	-	-	-	-	c	-	-	-	-	-	-	-		-	-	-	-
HPV158	Gamma-1	-	-	-	-	-	-	-	-	-	-	-	-	g	-	-	g	-	-	-	-	-		-	-	-	-	-	-	-	-	-	-	-	-	g	-	-	-	-	-	-	-	-		-	-	-	-
HPV163	Gamma-1	-	-	-	-	-	-	-	-	-	-	-	-	-	-	c	g	c	-	-	-	-		-	-	-	-	-	-	-	-	-	-	-	-	-	-	c	-	c	-	-	-	-		-	-	-	-
HPV48	Gamma-2	-	t	-	-	-	-	-	-	-	-	-	-	-	c	-	-	-	-	-	-	-		-	t	-	-	-	-	-	-	-	-	-	-	-	c	-	a	g	-	-	-	-		-	-	-	-
HPV50	Gamma-3	-	-	-	-	-	-	-	-	-	-	-	-	-	c	-	-	-	-	-	-	-		-	-	-	-	-	-	-	-	-	-	-	-	-	c	-	a	g	-	-	-	-		-	-	-	-
HPV60	Gamma-4	-	t	-	-	-	-	-	-	-	-	-	-	-	c	-	-	-	-	-	-	-		-	t	-	-	-	-	-	-	-	-	-	-	-	c	-	a	-	-	-	-	-		-	-	-	-
HPV175	Gamma-4	-	c	-	-	-	-	-	-	-	-	-	-	-	-	-	-	-	-	-	-	-		-	c	-	-	-	-	-	-	-	-	-	-	-	-	-	a	-	-	-	-	-		-	-	-	-
HPV-mFS1	Gamma-4	-	t	-	-	-	-	-	-	-	-	-	-	-	-	-	-	-	-	-	-	-		-	t	-	-	-	-	-	-	-	-	-	-	-	-	-	a	-	-	-	-	-		-	-	-	-
HPV88	Gamma-5	-	-	-	-	-	-	-	-	-	-	-	-	-	-	-	-	-	-	-	-	-		-	-	-	-	-	-	-	-	-	-	-	-	-	-	-	a	-	-	-	-	-		-	-	-	-
HPV101	Gamma-6	-	c	-	-	-	-	-	-	-	-	-	-	-	-	-	-	-	-	-	-	-		-	c	-	-	-	-	-	-	-	-	-	-	-	-	-	a	g	-	-	-	-		-	-	-	-
HPV103	Gamma-6	-	-	-	-	-	-	-	-	-	-	-	-	-	c	-	-	-	-	-	g	-		-	-	-	-	-	-	-	-	-	-	-	-	-	c	-	a	g	-	-	g	-		-	-	-	-
HPV108	Gamma-6	-	t	-	-	-	-	-	-	-	-	-	-	-	c	-	-	-	c	-	-	-		-	t	-	-	-	-	-	-	-	-	-	-	-	c	-	a	g	c	-	-	-		-	-	-	-
HPV109	Gamma-7	-	t	-	-	-	-	-	-	-	-	-	-	-	-	-	g	-	-	-	-	-		-	t	-	-	-	-	-	-	-	-	-	-	-	-	-	-	-	-	-	-	-		-	-	-	-
HPV123	Gamma-7	-	-	-	-	-	-	-	-	-	-	-	-	-	c	-	g	-	-	-	-	-		-	-	-	-	-	-	-	-	-	-	-	-	-	c	-	-	g	-	-	-	-		-	-	-	-
HPV134	Gamma-7	-	t	-	-	-	-	-	-	-	-	-	-	-	-	-	-	-	-	-	a	-		-	t	-	-	-	-	-	-	-	-	-	-	-	-	-	a	g	-	-	a	-		-	-	-	-
HPV138	Gamma-7	-	-	-	-	-	-	-	-	-	-	-	-	-	c	-	g	-	-	-	-	-		-	-	-	-	-	-	-	-	-	-	-	-	-	c	-	-	-	-	-	-	-		-	-	-	-
HPV139	Gamma-7	-	-	-	-	-	-	-	-	-	-	-	-	-	c	-	g	-	-	-	-	-		-	-	-	-	-	-	-	-	-	-	-	-	-	c	-	-	-	-	-	-	-		-	-	-	-
HPV149	Gamma-7	-	-	-	-	-	-	-	-	-	-	-	-	-	-	-	g	-	-	-	-	-		-	-	-	-	-	-	-	-	-	-	-	-	-	-	-	-	-	-	-	-	-		-	-	-	-
HPV155	Gamma-7	-	-	-	-	-	-	-	-	-	-	-	-	-	-	-	g	-	-	-	-	-		-	-	-	-	-	-	-	-	-	-	-	-	-	-	-	-	g	-	-	-	-		-	-	-	-
HPV170	Gamma-7	-	t	-	-	-	-	-	-	-	-	-	-	-	-	-	g	-	-	-	-	-		-	t	-	-	-	-	-	-	-	-	-	-	-	-	-	-	-	-	-	-	-		-	-	-	-
HPV112	Gamma-8	-	-	-	-	-	-	-	-	-	-	-	-	-	-	-	-	-	-	-	-	-		-	-	-	-	-	-	-	-	-	-	-	-	-	-	-	a	-	-	-	-	-		-	-	-	-
HPV119	Gamma-8	-	-	-	-	-	-	-	-	-	-	-	-	-	c	-	-	-	-	-	-	-		-	-	-	-	-	-	-	-	-	-	-	-	-	c	-	a	g	-	-	-	-		-	-	-	-
HPV147	Gamma-8	-	-	-	-	-	-	-	-	-	-	-	-	-	-	-	-	-	-	-	-	-		-	-	-	-	-	-	-	-	-	-	-	-	-	-	-	a	-	-	-	-	-		-	-	-	-
HPV164	Gamma-8	-	c	-	-	-	-	-	-	-	-	-	-	-	c	-	-	-	-	-	-	-		-	c	-	-	-	-	-	-	-	-	-	-	-	c	-	a	-	-	-	-	-		-	-	-	-
HPV116	Gamma-9	-	-	-	-	-	-	-	-	-	-	-	-	-	-	-	-	-	-	-	-	-		-	-	-	-	-	-	-	-	-	-	-	-	-	-	-	a	-	-	-	-	-		-	-	-	-
HPV129	Gamma-9	-	-	-	-	-	-	-	-	-	-	-	-	-	-	-	-	-	-	-	-	-		-	-	-	-	-	-	-	-	-	-	-	-	-	-	-	a	-	-	-	-	-		-	-	-	-
HPV-mFD2	Gamma-9	-	-	-	-	-	-	-	-	-	-	-	-	-	-	-	-	-	-	-	a	-		-	-	-	-	-	-	-	-	-	-	-	-	-	-	-	a	-	-	-	a	-		-	-	-	-
HPV121	Gamma-10	-	-	-	-	-	-	-	-	-	-	-	-	-	c	-	-	-	-	-	-	-		-	-	-	-	-	-	-	-	-	-	-	-	-	c	-	a	-	-	-	-	-		-	-	-	-
HPV130	Gamma-10	-	-	-	-	-	-	-	-	-	-	-	-	-	-	-	-	-	-	-	-	-		-	-	-	-	-	-	-	-	-	-	-	-	-	-	-	a	-	-	-	-	-		-	-	-	-
HPV133	Gamma-10	-	-	-	-	-	-	-	-	-	-	-	-	-	-	-	-	-	-	-	-	-		-	-	-	-	-	-	-	-	-	-	-	-	-	-	-	a	g	-	-	-	-		-	-	-	-
HPV142	Gamma-10	-	-	-	-	-	-	-	-	-	-	-	-	-	-	-	-	-	-	-	-	-		-	-	-	-	-	-	-	-	-	-	-	-	-	-	-	a	-	-	-	-	-		-	-	-	-
HPV180	Gamma-10	-	-	-	-	-	-	-	-	-	-	-	-	-	-	-	-	-	-	-	-	-		-	-	-	-	-	-	-	-	-	-	-	-	-	-	-	a	-	-	-	-	-		-	-	-	-
HPV126	Gamma-11	-	-	-	-	-	-	-	-	-	-	-	-	-	-	-	-	-	-	-	-	-		-	-	-	-	-	-	-	-	-	-	-	-	-	-	-	a	-	-	-	-	-		-	-	-	-
HPV136	Gamma-11	-	-	-	-	-	-	-	-	-	-	-	-	-	-	c	-	-	-	-	-	-		-	-	-	-	-	-	-	-	-	-	-	-	-	-	c	a	-	-	-	-	-		-	-	-	-
HPV140	Gamma-11	-	-	-	-	-	-	-	-	-	-	-	-	-	-	-	-	-	-	-	-	-		-	-	-	-	-	-	-	-	-	-	-	-	-	-	-	a	g	-	-	-	-		-	-	-	-
HPV141	Gamma-11	-	-	-	-	-	-	-	-	-	-	-	-	-	-	c	-	-	-	-	-	-		-	-	-	-	-	-	-	-	-	-	-	-	-	-	c	a	-	-	-	-	-		-	-	-	-
HPV169	Gamma-11	-	-	-	-	-	-	-	-	-	-	-	-	-	-	-	-	-	-	-	-	-		-	-	-	-	-	-	-	-	-	-	-	-	-	-	-	a	-	-	-	-	-		-	-	-	-
HPV-mKN3	Gamma-11	-	-	-	-	-	-	-	-	-	-	-	-	-	c	c	-	-	-	-	-	-		-	-	-	-	-	-	-	-	-	-	-	-	-	c	c	a	g	-	-	-	-		-	-	-	-
HPV127	Gamma-12	-	-	-	-	-	-	-	-	-	-	-	-	-	-	-	-	-	-	-	-	-		-	-	-	-	-	-	-	-	-	-	-	-	-	-	-	a	-	-	-	-	-		-	-	-	-
HPV132	Gamma-12	-	-	-	-	-	-	-	-	-	-	-	-	-	c	-	g	-	-	-	-	-		-	-	-	-	-	-	-	-	-	-	-	-	-	c	-	-	g	-	-	-	-		-	-	-	-
HPV148	Gamma-12	-	-	-	-	-	-	-	-	-	-	-	-	-	-	-	-	-	-	-	-	-		-	-	-	-	-	-	-	-	-	-	-	-	-	-	-	a	-	-	-	-	-		-	-	-	-
HPV157	Gamma-12	-	-	-	-	-	-	-	-	-	-	-	-	-	-	-	-	-	-	-	-	-		-	-	-	-	-	-	-	-	-	-	-	-	-	-	-	a	-	-	-	-	-		-	-	-	-
HPV165	Gamma-12	-	-	-	-	-	-	-	-	-	-	-	-	-	c	-	-	-	-	-	-	-		-	-	-	-	-	-	-	-	-	-	-	-	-	c	-	a	-	-	-	-	-		-	-	-	-
HPV-mCG2	Gamma-12	-	-	-	-	-	-	-	-	-	-	-	-	-	-	-	-	-	-	-	-	-		-	-	-	-	-	-	-	-	-	-	-	-	-	-	-	a	g	-	-	-	-		-	-	-	-
HPV-mCG3	Gamma-12	-	-	-	-	-	-	-	-	-	-	-	-	-	-	-	-	-	-	-	-	-		-	-	-	-	-	-	-	-	-	-	-	-	-	-	-	a	-	-	-	-	-		-	-	-	-
HPV-mKC5	Gamma-12	-	-	-	-	-	-	-	-	-	-	-	-	-	-	-	g	-	-	-	-	-		-	-	-	-	-	-	-	-	-	-	-	-	-	-	-	-	-	-	-	-	-		-	-	-	-
HPV128	Gamma-13	-	-	-	-	-	-	-	-	-	-	-	-	-	c	c	-	-	-	-	-	-		-	-	-	-	-	-	-	-	-	-	-	-	-	c	c	a	g	-	-	-	-		-	-	-	-
HPV153	Gamma-13	-	-	-	-	-	-	-	-	-	-	-	-	-	-	c	-	-	-	-	-	-		-	-	-	-	-	-	-	-	-	-	-	-	-	-	c	a	g	-	-	-	-		-	-	-	-
HPV131	Gamma-14	-	-	-	-	-	-	-	-	-	-	-	-	-	-	-	-	-	-	-	-	-		-	-	-	-	-	-	-	-	-	-	-	-	-	-	-	a	-	-	-	-	-		-	-	-	-
HPV135	Gamma-15	-	t	-	-	-	-	-	-	-	-	-	-	-	-	-	-	-	-	-	-	-		-	t	-	-	-	-	-	-	-	-	-	-	-	-	-	a	-	-	-	-	-		-	-	-	-
HPV146	Gamma-15	-	-	-	-	-	-	-	-	-	-	-	-	-	-	-	-	-	-	-	-	-		-	-	-	-	-	-	-	-	-	-	-	-	-	-	-	a	-	-	-	-	-		-	-	-	-
HPV-mSD2	Gamma-15	-	-	-	-	-	-	-	-	-	-	-	-	-	-	-	-	-	-	-	-	-		-	-	-	-	-	-	-	-	-	-	-	-	-	-	-	a	-	-	-	-	-		-	-	-	-
HPV137	Gamma-16	-	t	-	-	-	-	-	-	-	-	-	-	-	c	c	-	-	-	-	-	-		-	t	-	-	-	-	-	-	-	-	-	-	-	c	c	a	g	-	-	-	-		-	-	-	-
HPV144	Gamma-17	-	-	-	-	-	-	-	-	-	-	-	-	-	-	-	g	-	-	-	-	-		-	-	-	-	-	-	-	-	-	-	-	-	-	-	-	-	-	-	-	-	-		-	-	-	-
HPV156	Gamma-18	-	t	-	-	-	-	-	-	-	-	-	-	-	-	-	-	-	-	-	-	-		-	t	-	-	-	-	-	-	-	-	-	-	-	-	-	a	-	-	-	-	-		-	-	-	-
HPV161	Gamma-19	g	t	-	-	-	-	-	-	-	-	-	-	-	-	-	-	-	-	-	-	-		g	t	-	-	-	-	-	-	-	-	-	-	-	-	-	a	g	-	-	-	-		-	-	-	-
HPV162	Gamma-19	-	t	-	-	-	-	-	-	-	-	-	-	-	-	-	-	-	-	-	-	-		-	t	-	-	-	-	-	-	-	-	-	-	-	-	-	a	g	-	-	-	-		-	-	-	-
HPV166	Gamma-19	-	t	-	-	-	-	-	-	-	-	-	-	-	-	-	-	-	-	-	-	-		-	t	-	-	-	-	-	-	-	-	-	-	-	-	-	a	g	-	-	-	-		-	-	-	-
HPV-mFi864	Gamma-22	-	t	-	-	-	-	-	-	-	-	-	-	-	-	-	-	-	-	-	-	-		-	t	-	-	-	-	-	-	-	-	-	-	-	-	-	a	-	-	-	-	-		-	-	-	-
HPV-mFD1	Gamma-24	-	t	-	-	-	-	-	-	-	-	-	-	-	-	-	-	-	-	-	-	-		-	t	-	-	-	-	-	-	-	-	-	-	-	-	-	a	-	-	-	-	-		-	-	-	-
HPV-mKN1	Gamma-24	-	-	-	-	-	-	-	-	-	-	-	-	-	c	-	-	-	-	-	-	-		-	-	-	-	-	-	-	-	-	-	-	-	-	c	-	a	g	-	-	-	-		-	-	-	-
HPV-mKN2	Gamma-UN	-	-	-	-	-	a	-	-	-	-	-	-	-	-	c	-	-	-	-	-	-		-	-	-	-	-	a	-	-	-	-	-	-	-	-	c	a	g	-	-	-	-		-	-	-	-
[truncated: 165 more columns]
